# Supplementary material for: Cytotoxic Potential of the Monoterpene Isoespintanol against Human Tumor Cell Lines
Source: Int J Mol Sci. 2024 Apr 23;25(9):4614. doi: 10.3390/ijms25094614 (PMC11083712; doi:10.3390/ijms25094614)
Supplement: Supplementary file 1 [file ijms-25-04614-s001.zip]

Archive with 1 entries (1 files):
- ijms-2944963-supplementary.pdf
